# Supplementary material for: Multistage Psychometric Testing of the Homeless Health Access to Care Tool
Source: Int J Environ Res Public Health. 2022 Nov 29;19(23):15928. doi: 10.3390/ijerph192315928 (PMC9738957; doi:10.3390/ijerph192315928)
Supplement: Supplementary file 1 [file ijerph-19-15928-s001.zip]

Archive with 3 entries (3 files):
- File S1 Instinctual Survey.pdf
- File S2 HHACT Consumer Feedback.pdf
- File S3 Interview Topic Guide.pdf
